# Supplementary material for: Biomimetic Synthesis of PANI/Graphitic Oxidized Carbon Nitride for Supercapacitor Applications
Source: Polymers (Basel). 2022 Sep 19;14(18):3913. doi: 10.3390/polym14183913 (PMC9503369; doi:10.3390/polym14183913)
Supplement: Supplementary file 1 [file polymers-14-03913-s001.zip]

Archive with 1 entries (1 files):
- polymers-1896309-supplementary.pdf
